# Supplementary material for: Global trends and topics in CDK7 inhibitor research: a bibliometric analysis
Source: Front Pharmacol. 2024 Sep 25;15:1426988. doi: 10.3389/fphar.2024.1426988 (PMC11461233; doi:10.3389/fphar.2024.1426988)
Supplement: Supplementary file 1 [file Table2.XLSX]

## Sheet: Lable
Lable	Country
2	Australia
3	Austria
4	Belgium
5	Canada
6	China
8	Czech Republic
9	Denmark
10	Egypt
12	France
13	Germany
16	India
18	Ireland
20	Italy
21	Japan
26	Netherlands
32	Singapore
33	South Korea
34	Spain
35	Sweden
36	Switzerland
38	United Kingdom
39	USA

## Sheet: Counts
Label	Lable	Cooperation counts
2	6	2
2	12	1
2	13	5
2	20	1
2	39	4
3	12	1
3	13	1
3	26	1
3	35	1
4	5	1
4	8	1
4	12	2
4	13	3
4	18	1
4	20	1
4	26	2
4	34	1
4	36	1
4	38	2
4	39	2
5	8	1
5	12	1
5	13	5
5	18	1
5	20	2
5	21	1
5	26	2
5	32	1
5	33	2
5	34	1
5	36	2
5	38	1
5	39	9
6	8	1
6	9	1
6	12	2
6	13	1
6	16	1
6	20	3
6	21	1
6	26	1
6	32	2
6	33	1
6	34	1
6	38	2
6	39	26
8	12	1
8	13	3
8	18	1
8	20	1
8	26	1
8	34	1
8	36	1
8	38	4
8	39	1
9	20	1
9	33	1
9	34	2
9	35	1
9	36	1
9	38	2
9	39	4
10	39	1
12	13	7
12	18	3
12	20	6
12	26	7
12	34	3
12	35	2
12	36	1
12	38	5
12	39	3
13	16	1
13	18	3
13	20	2
13	21	1
13	26	7
13	33	2
13	34	3
13	35	1
13	36	1
13	38	7
13	39	15
16	21	1
16	34	1
16	39	2
18	20	1
18	26	4
18	34	1
18	35	1
18	36	1
18	38	4
18	39	2
20	26	1
20	34	2
20	36	3
20	38	4
20	39	8
21	26	1
21	32	2
21	38	1
21	39	4
26	34	1
26	35	1
26	36	1
26	38	3
26	39	3
32	33	1
32	39	5
33	39	6
34	35	1
34	36	1
34	38	1
34	39	6
35	38	1
36	38	3
36	39	4
38	39	20
