# Supplementary material for: Global trends and topics in CDK7 inhibitor research: a bibliometric analysis
Source: Front Pharmacol. 2024 Sep 25;15:1426988. doi: 10.3389/fphar.2024.1426988 (PMC11461233; doi:10.3389/fphar.2024.1426988)
Supplement: Supplementary file 2 [file Table3.XLSX]

## Sheet: Lable
Lable	Country
2	Australia
3	Austria
4	Belgium
5	Canada
6	China
8	Czech Republic
9	Denmark
10	Egypt
12	France
13	Germany
16	India
18	Ireland
20	Italy
21	Japan
26	Netherlands
32	Singapore
33	South Korea
34	Spain
35	Sweden
36	Switzerland
38	United Kingdom
39	USA

## Sheet: Counts
Label	Lable	Cooperation counts
2	6	2
2	12	1
2	13	5
2	20	1
2	39	4
3	12	1
3	13	1
3	26	1
3	35	1
4	5	1
4	8	1
4	12	2
4	13	3
4	18	1
4	20	1
4	26	2
4	34	1
4	36	1
4	38	2
4	39	2
5	8	1
5	12	1
5	13	5
5	18	1
5	20	2
5	21	1
5	26	2
5	32	1
5	33	2
5	34	1
5	36	2
5	38	1
5	39	9
6	8	1
6	9	1
6	12	2
6	13	1
6	16	1
6	20	3
6	21	1
6	26	1
6	32	2
6	33	1
6	34	1
6	38	2
6	39	26
8	12	1
8	13	3
8	18	1
8	20	1
8	26	1
8	34	1
8	36	1
8	38	4
8	39	1
9	20	1
9	33	1
9	34	2
9	35	1
9	36	1
9	38	2
9	39	4
10	39	1
12	13	7
12	18	3
12	20	6
12	26	7
12	34	3
12	35	2
12	36	1
12	38	5
12	39	3
13	16	1
13	18	3
13	20	2
13	21	1
13	26	7
13	33	2
13	34	3
13	35	1
13	36	1
13	38	7
13	39	15
16	21	1
16	34	1
16	39	2
18	20	1
18	26	4
18	34	1
18	35	1
18	36	1
18	38	4
18	39	2
20	26	1
20	34	2
20	36	3
20	38	4
20	39	8
21	26	1
21	32	2
21	38	1
21	39	4
26	34	1
26	35	1
26	36	1
26	38	3
26	39	3
32	33	1
32	39	5
33	39	6
34	35	1
34	36	1
34	38	1
34	39	6
35	38	1
36	38	3
36	39	4
38	39	20

## Sheet: 表格3
Keyword	Ocurrences
cancer	112
transcription	93
cdk7	89
expression	77
cell-cycle	70
phosphorylation	62
apoptosis	57
cyclin-dependent kinases	56
activation	54
rna-polymerase-ii	44
kinase	37
thz1	36
inhibition	36
p-tefb	30
down-regulation	30
in-vitro	29
gene-expression	27
breast-cancer	25
flavopiridol	24
inhibitors	24
resistance	22
cdk inhibitors	21
therapy	21
growth	21
identification	20
tfiih	19
protein	19
p53	19
c-myc	19
chronic lymphocytic-leukemia	17
cdk9	16
