# Supplementary material for: Global trends and topics in CDK7 inhibitor research: a bibliometric analysis
Source: Front Pharmacol. 2024 Sep 25;15:1426988. doi: 10.3389/fphar.2024.1426988 (PMC11461233; doi:10.3389/fphar.2024.1426988)
Supplement: Supplementary file 5 [file Table1.XLSX]

## Sheet: Sheet1
Country	Number of publications
ARGENTINA	1
AUSTRALIA	15
AUSTRIA	9
BELGIUM	7
CANADA	13
CHINA	137
CROATIA	1
CZECH REPUBLIC	8
DENMARK	5
EGYPT	5
FINLAND	3
FRANCE	18
GERMANY	47
GREECE	3
HUNGARY	3
INDIA	15
INDONESIA	1
IRELAND	6
ISRAEL	2
ITALY	16
JAPAN	15
KAZAKHSTAN	1
KUWAIT	2
LEBANON	1
MEXICO	4
NETHERLANDS	11
NORWAY	3
PAKISTAN	1
POLAND	2
RUSSIAN FEDERATION	1
SAUDI ARABIA	3
SINGAPORE	7
KOREA, REPUBLIC OF	20
SPAIN	11
SWEDEN	5
SWITZERLAND	6
THAILAND	1
UNITED KINGDOM	51
UNITED STATES	173
VENEZUELA	1
VIET NAM	1
